# Supplementary material for: Gram-Negative Bacilli Blood Stream Infection in Patients with Severe Burns: Microbiological and Clinical Evidence from a 9-Year Cohort
Source: Int J Mol Sci. 2024 Sep 28;25(19):10458. doi: 10.3390/ijms251910458 (PMC11476612; doi:10.3390/ijms251910458)
Supplement: Supplementary file 1 [file ijms-25-10458-s001.zip]

Archive with 1 entries (1 files):
- ijms-3198192-supplementary.pdf
